# Supplementary material for: Peroxisomal import is circadian in glia and regulates sleep and lipid metabolism
Source: PLoS Biol. 2026 Jul 15;24(7):e3003901. doi: 10.1371/journal.pbio.3003901 (PMC13387613; doi:10.1371/journal.pbio.3003901)
Supplement: S1 Data — (XLSX) [file pbio.3003901.s001.xlsx]

## Sheet: Figure 1E-F
Pearson's Coefficient for colocalization			nSyb	repo	Cortex Glia	Ensheathing	Astrocyte
		Rep 1	0.652	0.397	0.559	0.02	0.206
		Rep 2	0.596	0.288	0.511	0.021	0.175
		Rep 3	0.505	0.261	0.537	0.14	0.487
		Rep 4		0.233	0.6
PTS1			nSyb	repo	Cortex Glia	Ensheathing	Astrocyte
nsyb Replicate 1 - ROI 1 -33, ROI 2 -37, ROI 3 - 31		Rep 1	33	11	28.67	7.33	10.33
nsyb Replicate 2 - ROI 1 -25, ROI 2 -34, ROI 3 - 41		Rep 2	33	13	31	7.33	12.33
nsyb Replicate 3- ROI 1 - 27, ROI 2 - 26, ROI 3 - 33		Rep 3	28	13	34.33	6	5.67
repo rep1 - ROI 1 - 9 , ROI 2- 12, ROI3- 12
repo rep1 - ROI 1 - 15 , ROI 2- 12, ROI3- 14
repo rep1 - ROI 1 -12 , ROI 2-10 , ROI3- 16
Cortex Replicate 1 - ROI 1 - 29, ROI 2 - 33, ROI 3 - 24
Cortex Replicate 2 - ROI 1 - 36, ROI 2 - 25, ROI 3 - 32
Cortex Replicate 3- ROI 1 - 25 , ROI 2 - 39, ROI 3 - 39
ensheathing Replicate 1 - ROI 1 - 10, ROI 2 - 6, ROI 3 - 6
ensheathing Replicate 2 - ROI 1 - 6, ROI 2 - 8, ROI 3 - 8
ensheathing Replicate 3- ROI 1 - 5, ROI 2 - 5 , ROI 3 - 8
astrocyte Replicate 1 - ROI 1 - 9, ROI 2 - 4, ROI 3 - 18
astrocyte Replicate 2 - ROI 1 - 14, ROI 2 - 20, ROI 3 - 3
astrocyte Replicate 3- ROI 1 - 4 , ROI 2 - 6 , ROI 3 - 7

## Sheet: Figure 2C,E
Pearson's Coefficient for colocalization			ZT2	ZT8	ZT14	ZT20
		Rep 1	0.718	0.19	0.347947	0.394
		Rep 2	0.685	0.275767	0.205	0.460238
		Rep 3	0.616	0.155316	0.385	0.391563
		Rep 4	0.512	0.313	0.439
		Rep 5		0.274	0.527
		Rep 6		0.249	0.502
		Rep 7		0.349	0.555
Cortex glia cross UAS-PTS1_PTS1 time course			PTS1_ZT2	PTS1_ZT8	PTS1_ZT14	PTS1_ZT20
		Rep 1	29.67	11.33	11.33	10.33
		Rep 2	23	5.33	14.67	7.67
Cortex_ZT2 Replicate 1 - ROI 1 - 28, ROI 2 - 33, ROI 3 - 28		Rep 3	35.33	4.67	9.67	8.67
Cortex_ZT2 Replicate 2 - ROI 1 - 22 , ROI 2 - 23, ROI 3 - 24		Rep 4	23
Cortex_ZT2 Replicate 3- ROI 1 - 47, ROI 2 - 24 , ROI 3 - 35
Cortex_ZT2 repl4 - ROIs -19, 17, 33
Cortex_ZT8 Replicate 1 - ROI 1 - 10, ROI 2 -11, ROI 3 - 13
Cortex_ZT8 Replicate 2 - ROI 1 - 2, ROI 2 - 7, ROI 3 - 7
Cortex_ZT8 Replicate 3- ROI 1 - 4 , ROI 2 - 6, ROI 3 - 4
Cortex_ZT14 Replicate 1 - ROI 1 - 8 , ROI 2 - 11, ROI 3 - 15
Cortex_ZT14 Replicate 2 - ROI 1 - 19 , ROI 2 - 15, ROI 3 - 10
Cortex_ZT14 Replicate 3- ROI 1 - 10 , ROI 2 - 7 , ROI 3 - 12
Cortex_ZT20 Replicate 1 - ROI 1 - 9, ROI 2 - 9, ROI 3 - 13
Cortex_ZT20 Replicate 2 - ROI 1 - 10, ROI 2 - 9, ROI 3 - 4
Cortex_ZT20 Replicate 3- ROI 1 - 5 , ROI 2 - 10, ROI 3 - 11

## Sheet: Figure2D,F
Pearson's Coefficient for colocalization			ZT2	ZT8	ZT14	ZT20
		Rep 1	0.566	0.611	0.651	0.583
		Rep 2	0.596	0.669	0.641	0.624
		Rep 3	0.601	0.621	0.547	0.534
		Rep 4	0.506		0.653
		Rep 5	0.55		0.658
PTS1 puncta count timecourse			ZT2_nsyb_PTS1	PTS1_ZT8	PTS1_ZT14	PTS1_ZT20
nsyb_ZT2 Replicate 1 - ROI 1 -30, ROI 2 -35, ROI 3 - 29		Rep 1	31.33	33	32.67	27
nsyb_ZT2 Replicate 2 - ROI 1 -28, ROI 2 -30, ROI 3 - 38		Rep 2	32	35	29.67	25.67
nsyb_ZT2 Replicate 3- ROI 1 - 26, ROI 2 - 28, ROI 3 - 31		Rep 3	28.33	25.67	24.33	33
nsyb_ZT8 Replicate 1 - ROI 1 -31, ROI 2 - 40, ROI 3 - 29
nsyb_ZT8 Replicate 2 - ROI 1 -44 , ROI 2 - 35, ROI 3 - 26
nsyb_ZT8 Replicate 3- ROI 1 -27 , ROI 2 - 24 , ROI 3 - 26
nsyb_ZT14 Replicate 1 - ROI 1 - 37, ROI 2 - 30, ROI 3 - 31
nsyb_ZT14 Replicate 2 - ROI 1 - 29 , ROI 2 - 21 , ROI 3 - 39
nsyb_ZT14 Replicate 3- ROI 1 -29, ROI 2 - 22, ROI 3 - 22
nsyb_ZT20 Replicate 1 - ROI 1 -27, ROI 2 -30 , ROI 3 - 24
nsyb_ZT20 Replicate 2- ROI 1 -28 , ROI 2 - 27 , ROI 3 - 22
nsyb_ZT20 Replicate 3 - ROI 1 - 32, ROI 2 - 38, ROI 3 - 29

## Sheet: Figure2H-J
CT2 - SKL + PMP70	ywR
D/D
	Pearson
Rep1	0.625
Rep2	0.711
Rep3	0.683
Rep4	0.705
Rep5	0.713
CT8 - SKL + PMP70	ywR
D/D
	Pearson
Rep1	0.476
Rep2	0.395
Rep3	0.507
Rep4	0.42
Rep5	0.432
Rep6	0.513
SKL_ywR during dark/dark time course			CT2	CT8
		Rep 1	36.33	17
		Rep 2	31.67	15
CT2 Replicate 1 - ROI 1 - 33 , ROI 2 - 37 , ROI 3 - 39		Rep 3	39	11
CT2 Replicate 2 - ROI 1 - 34 , ROI 2 - 28 , ROI 3 - 33		Rep 4	32.67	12.33
CT2 Replicate 3- ROI 1 - 37 , ROI 2 - 44 , ROI 3 - 36		Rep 5	45.33	11.33
CT2 Replicate 3- ROI 1 - 32 , ROI 2 - 32 , ROI 3 - 34
CT2 Replicate 3- ROI 1 - 49 , ROI 2 - 43 , ROI 3 - 44
CT8 Replicate 1 - ROI 1 - 13 , ROI 2 - 21, ROI 3 - 17
CT8 Replicate 2 - ROI 1 - 16 , ROI 2 - 14 , ROI 3 - 15
CT8 Replicate 3- ROI 1 - 10 , ROI 2 - 11 , ROI 3 - 12
CT8 Replicate 3- ROI 1 - 10, ROI 2 -11 , ROI 3 - 16
CT8 Replicate 3- ROI 1 - 12 , ROI 2 - 10, ROI 3 - 12
PMP70_ywR during dark/dark time course			CT2	CT8
		Rep 1	36	25.33
		Rep 2	34	28.67
CT2 Replicate 1 - ROI 1 - 38 , ROI 2 - 35 , ROI 3 - 35		Rep 3	36	28.33
CT2 Replicate 2 - ROI 1 - 34 , ROI 2 - 36 , ROI 3 - 32		Rep 4	35	31.33
CT2 Replicate 3- ROI 1 - 39 , ROI 2 - 30 , ROI 3 - 39		Rep 5	29	28.33
CT2 Replicate 3- ROI 1 - 34, ROI 2 - 31 , ROI 3 - 40
CT2 Replicate 3- ROI 1 - 30 , ROI 2 - 30 , ROI 3 - 27
CT8 Replicate 1 - ROI 1 - 25, ROI 2 - 24 , ROI 3 - 27
CT8 Replicate 2 - ROI 1 - 28 , ROI 2 - 30 , ROI 3 - 28
CT8 Replicate 3- ROI 1 - 32 , ROI 2 - 25, ROI 3 - 28
CT8 Replicate 3- ROI 1 - 29 , ROI 2 - 33, ROI 3 - 32
CT8 Replicate 3- ROI 1 - 26 , ROI 2 - 36, ROI 3 - 23

## Sheet: Figure2M-N
CT2	CT8
1.1034	0.175811
1.65582	0.0150234
1	0.084625
0.927523	0.234809
1.80549	0.0157514
ZT0	ZT2	ZT4	ZT8	ZT14	ZT20	ZT22
0.00516989	1.5167	0.183824	0.267161	0.126166	0.0848537	0.00313081
0.00484573	4.36096	0.113486	0.085637	0.0587906	0.147648	0.00118797
0.00800847	2.9399	0.11441	0.140365	0.0329128	0.161382	0.00326205
0.00292977	1.56988	0.145614	0.0396719			0.0055353
0.00105912		0.21505
0.00430119		0.0717008

## Sheet: Figure2R-T
Pearson's Coefficient for colocalization			ZT2 - control	ZT8 - control	ZT2 - Mutant	ZT8 - Mutant
		Rep 1	0.698	0.556	0.213	0.442
		Rep 2	0.727	0.52	0.359	0.389
		Rep 3	0.759	0.618	0.359	0.388
		Rep 4	0.703	0.623		0.312
		Rep 5	0.669	0.534
SKL_quntification			ZT2 - control	ZT8 - Control	ZT2- mutant	ZT8 - Mutant
		Rep 1	38	12	3.33	0.66
ZT2 control -: rep1 ; ROI 1 - 39; ROI 2 - 36; ROI 3 - 41		Rep 2	33	15	2.33	2.33
ZT2 control -: rep2 ; ROI 1 - 33; ROI 2 -29 ; ROI 3 - 39		Rep 3	41	17	1.66	3.66
ZT2 control -: rep3 ; ROI 1 - 49 ; ROI 2 -32 ; ROI 3 - 44
ZT8 control -: rep1 ; ROI 1 - 6 ; ROI 2 -13 ; ROI 3 - 17
ZT8 control -: rep2 ; ROI 1 -15 ; ROI 2 -10 ; ROI 3 - 21
ZT8 control -: rep3 ; ROI 1 -18 ; ROI 2 -21 ; ROI 3 -14
ZT2 mutant-: rep1 ; ROI 1 - 4 ; ROI 2 -0 ; ROI 3 - 6
ZT2 mutant -: rep2 ; ROI 1 - 0 ; ROI 2 - 2; ROI 3 - 5
ZT2 mutant -: rep3 ; ROI 1 -0 ; ROI 2 - 1; ROI 3 - 4
ZT8 mutant-: rep1 ; ROI 1 -2 ; ROI 2 - 0; ROI 3 - 0
ZT2 mutant -: rep2 ; ROI 1 -0 ; ROI 2 -5 ; ROI 3 - 2
ZT2 mutant -: rep3 ; ROI 1 -8 ; ROI 2 -0 ; ROI 3 - 3
PMP70_quntification			ZT2 - control	ZT8 - Control	ZT2- mutant	ZT8 - Mutant
		Rep 1	31.33	22	29.67	34.33
ZT2 control -: rep1 ; ROI 1 - 37 ; ROI 2 - 28 ; ROI 3 - 30		Rep 2	30	25	32.67	27.67
ZT2 control -: rep2 ; ROI 1 - 29; ROI 2 - 27 ; ROI 3 - 33		Rep 3	30	23	25	31.67
ZT2 control -: rep3 ; ROI 1 - 34; ROI 2 -27 ; ROI 3 - 29
ZT8 control -: rep1 ; ROI 1 - 22 ; ROI 2 - 23 ; ROI 3 - 22
ZT8 control -: rep2 ; ROI 1 - 29 ; ROI 2 - 22 ; ROI 3 - 25
ZT8 control -: rep3 ; ROI 1 - 24 ; ROI 2 - 23 ; ROI 3 - 22
ZT2 mutant-: rep1 ; ROI 1 - 35 ; ROI 2 - 27 ; ROI 3 - 27
ZT2 mutant -: rep2 ; ROI 1 - 33 ; ROI 2 - 33 ; ROI 3 - 32
ZT2 mutant -: rep3 ; ROI 1 - 29 ; ROI 2 - 27 ; ROI 3 - 19
ZT8 mutant-: rep1 ; ROI 1 - 34 ; ROI 2 - 34 ; ROI 3 - 35
ZT2 mutant -: rep2 ; ROI 1 - 31 ; ROI 2 - 25 ; ROI 3 - 27
ZT2 mutant -: rep3 ; ROI 1 - 34 ; ROI 2 - 31; ROI 3 - 30

## Sheet: Figure3C
Pearson's Coefficient for colocalization			ZT2 Canton S	ZT2 period mutant		ZT8 Cantos S	ZT8 period mutant
		Rep 1	0.522	0.677	Rep 1	0.385	0.689
		Rep 2	0.585	0.685	Rep 2	0.289	0.7
		Rep 3	0.617	0.561	Rep 3	0.439	0.611
		Rep 4	0.514	0.734	Rep 4	0.33	0.673
		Rep 5	0.652		Rep 5	0.484
		Rep 6	0.659		Rep 6	0.446

## Sheet: Figure3D
	cell counter	ZT2 canton S control		Averages			cell counter	ZT8 canton S control		Averages			cell counter	ZT2 Per[01] mutant		Averages			cell counter	ZT8 Per[01] mutant		Averages
Rep1	ROI 1	23	Rep1	21.4		Rep1	ROI 1	18	Rep1	14.6		Rep1	ROI 1	40	Rep1	37.2		Rep1	ROI 1	36	Rep1	34.8
	ROI 2	20	Rep2	31.2			ROI 2	17	Rep2	11			ROI 2	38	Rep2	30.4			ROI 2	33	Rep2	35
	ROI 3	18	Rep3	40.2			ROI 3	14	Rep3	13.4			ROI 3	33	Rep3	32.6			ROI 3	30	Rep3	27
	ROI 4	22	Rep4	39			ROI 4	13	Rep4	15			ROI 4	39	Rep4	36			ROI 4	34	Rep4	33.8
	ROI 5	24	Rep5	32			ROI 5	11	Rep5	14.8			ROI 5	36					ROI 5	41	Rep5
			Rep6	33.8
Rep2	ROI 1	32				Rep2	ROI 1	12				Rep2	ROI 1	32				Rep2	ROI 1	46
	ROI 2	31					ROI 2	9					ROI 2	31					ROI 2	32
	ROI 3	26					ROI 3	14					ROI 3	35					ROI 3	35
	ROI 4	32					ROI 4	10					ROI 4	25					ROI 4	35
	ROI 5	35					ROI 5	10					ROI 5	29					ROI 5	27
Rep3	ROI 1	44				Rep3	ROI 1	12				Rep3	ROI 1	33				Rep3	ROI 1	26
	ROI 2	35					ROI 2	10					ROI 2	35					ROI 2	31
	ROI 3	40					ROI 3	12					ROI 3	36					ROI 3	26
	ROI 4	46					ROI 4	15					ROI 4	30					ROI 4	25
	ROI 5	36					ROI 5	18					ROI 5	29					ROI 5	27
Rep4	ROI 1	40				Rep4	ROI 1	13				Rep4	ROI 1	33				Rep4	ROI 1	41
	ROI 2	45					ROI 2	15					ROI 2	40					ROI 2	36
	ROI 3	37					ROI 3	19					ROI 3	34					ROI 3	28
	ROI 4	42					ROI 4	12					ROI 4	29					ROI 4	33
	ROI 5	31					ROI 5	16					ROI 5	44					ROI 5	31
Rep5	ROI 1	37				Rep5	ROI 1	14
	ROI 2	33					ROI 2	11
	ROI 3	22					ROI 3	16
	ROI 4	34					ROI 4	15
	ROI 5	34					ROI 5	18
Rep6	ROI 1	33
	ROI 2	26
	ROI 3	37
	ROI 4	31
	ROI 5	42

## Sheet: Figure3E
	cell counter	ZT2 canton S control		Averages			cell counter	ZT8 canton S control		Averages			cell counter	ZT2 Per[01] mutant		Averages			cell counter	ZT8 Per[01] mutant		Averages
Rep1	ROI 1	17	Rep1	21.8		Rep1	ROI 1	21	Rep1	20		Rep1	ROI 1	38	Rep1	26.4		Rep1	ROI 1	27	Rep1	29.2
	ROI 2	23	Rep2	25.4			ROI 2	14	Rep2	22.67			ROI 2	21	Rep2	27			ROI 2	28	Rep2	27.6
	ROI 3	22	Rep3	27.4			ROI 3	25	Rep3	21			ROI 3	19	Rep3	25.6			ROI 3	31	Rep3	22.6
	ROI 4	21	Rep4	28.4					Rep4	15.33			ROI 4	26	Rep4	28			ROI 4	32	Rep4	26.4
	ROI 5	26	Rep5	22.2					Rep5	19			ROI 5	28					ROI 5	28
			Rep6	21.4					Rep6
Rep2	ROI 1	20				Rep2	ROI 1	22				Rep2	ROI 1	22				Rep2	ROI 1	29
	ROI 2	29					ROI 2	25					ROI 2	26					ROI 2	26
	ROI 3	23					ROI 3	21					ROI 3	27					ROI 3	30
	ROI 4	28											ROI 4	28					ROI 4	28
	ROI 5	27											ROI 5	32					ROI 5	25
Rep3	ROI 1	26				Rep3	ROI 1	18				Rep3	ROI 1	27				Rep3	ROI 1	24
	ROI 2	33					ROI 2	25					ROI 2	24					ROI 2	20
	ROI 3	32					ROI 3	21					ROI 3	29					ROI 3	23
	ROI 4	18											ROI 4	22					ROI 4	18
	ROI 5	28											ROI 5	26					ROI 5	28
Rep4	ROI 1	31				Rep4	ROI 1	16				Rep4	ROI 1	22				Rep4	ROI 1	32
	ROI 2	30					ROI 2	14					ROI 2	28					ROI 2	24
	ROI 3	28					ROI 3	16					ROI 3	27					ROI 3	23
	ROI 4	26											ROI 4	35					ROI 4	27
	ROI 5	27											ROI 5	28					ROI 5	26
Rep5	ROI 1	23				Rep5	ROI 1	21
	ROI 2	28					ROI 2	19
	ROI 3	24					ROI 3	18
	ROI 4	16
	ROI 5	20
Rep6	ROI 1	23
	ROI 2	22
	ROI 3	25
	ROI 4	19
	ROI 5	18

## Sheet: Figure3H-J
Pearson's Coefficient for colocalization			ZT2 - control	ZT8 - control	ZT2 - Mutant	ZT8 - Mutant
		Rep 1	0.608	0.534	0.621	0.66
		Rep 2	0.611	0.463	0.61	0.679
		Rep 3	0.642	0.405	0.64	0.592
		Rep 4	0.698	0.537
		Rep 5		0.39
Cortex glia>CLK DN_SKL puncta			ZT2 - control	ZT8 - control	ZT2 - Mutant	ZT8 - Mutant
		Rep 1	30	15.33	31.33	26.67
		Rep 2	33.33	9.67	35.33	30
Control_ZT2 Replicate 1 - ROI 1 - 33 , ROI 2 - 29 , ROI 3 - 28		Rep 3	28.67	16.67	31.67	38
Control_ZT2 Replicate 2 - ROI 1 - 38 , ROI 2 - 28 , ROI 3 - 34
Control_ZT2 Replicate 3- ROI 1 - 25 , ROI 2 -27 , ROI 3 - 34
Control_ZT8 Replicate 1 - ROI 1 - 17 , ROI 2 - 15, ROI 3 - 14
Control_ZT8 Replicate 2 - ROI 1 - 13 , ROI 2 - 9, ROI 3 - 7
Control_ZT8 Replicate 3- ROI 1 - 15 , ROI 2 - 17, ROI 3 - 18
Mutant_ZT2 Replicate 1 - ROI 1 - 30, ROI 2 - 37, ROI 3 - 27
Mutant_ZT2 Replicate 2 - ROI 1 - 34 , ROI 2 - 35 , ROI 3 - 37
Mutant_ZT2 Replicate 3- ROI 1 - 31 , ROI 2 - 36 , ROI 3 - 28
Mutant_ZT8 Replicate 1 - ROI 1 - 26, ROI 2 - 30 , ROI 3 - 24
Mutant_ZT8 Replicate 2 - ROI 1 - 31 , ROI 2 -30 , ROI 3 - 29
Mutant_ZT8 Replicate 3- ROI 1 - 36 , ROI 2 - 40, ROI 3 - 39
Cortex glia>CLK DN_PMP70 puncta			ZT2 - control	ZT8 - control	ZT2 - Mutant	ZT8 - Mutant
		Rep 1	31.33	17	25.33	23
		Rep 2	25.33	19.67	25.67	31.33
Control_ZT2 Replicate 1 - ROI 1 - 29 , ROI 2 - 34, ROI 3 - 31		Rep 3	26	18.67	24.33	29.67
Control_ZT2 Replicate 2 - ROI 1 - 25 , ROI 2 - 24, ROI 3 - 27
Control_ZT2 Replicate 3- ROI 1 - 26 , ROI 2 - 24 , ROI 3 - 28
Control_ZT8 Replicate 1 - ROI 1 - 20, ROI 2 - 15 , ROI 3 - 16
Control_ZT8 Replicate 2 - ROI 1 - 19 , ROI 2 - 19 , ROI 3 - 21
Control_ZT8 Replicate 3- ROI 1 - 22 , ROI 2 - 22 , ROI 3 - 12
Mutant_ZT2 Replicate 1 - ROI 1 - 26, ROI 2 - 27, ROI 3 - 23
Mutant_ZT2 Replicate 2 - ROI 1 - 29, ROI 2 - 25 , ROI 3 - 23
Mutant_ZT2 Replicate 3- ROI 1 - 23 , ROI 2 - 27 , ROI 3 - 23
Mutant_ZT8 Replicate 1 - ROI 1 - 21 , ROI 2 - 25 , ROI 3 - 23
Mutant_ZT8 Replicate 2 - ROI 1 - 35 , ROI 2 - 31, ROI 3 - 28
Mutant_ZT8 Replicate 3- ROI 1 - 29 , ROI 2 - 35 , ROI 3 - 25

[truncated: 12 more sheets: Figure4A-N_LD, Figure4-N_DD, Figure 5B-C, FigureS2C-D, FigureS2H, FigureS2J-K, FigureS2M-N, FigureS4C-D, FigyreS5C, FigureS6C-E, Fig S7A-R, FigureS8K-L]
